# Supplementary material for: Identification of Structural Variation from NGS-Based Non-Invasive Prenatal Testing
Source: Int J Mol Sci. 2019 Sep 7;20(18):4403. doi: 10.3390/ijms20184403 (PMC6769840; doi:10.3390/ijms20184403)
Supplement: Supplementary file 1 [file ijms-20-04403-s001.zip]

Archive with 3 entries (3 files):
- Caption - Supplementary Files.pdf
- Supplementary Figure 1.pdf
- Supplementary Table 1.xlsx
