# Supplementary material for: Identification of Structural Variation from NGS-Based Non-Invasive Prenatal Testing
Source: Int J Mol Sci. 2019 Sep 7;20(18):4403. doi: 10.3390/ijms20184403 (PMC6769840; doi:10.3390/ijms20184403)
Supplement: Supplementary file 1 [file ijms-20-04403-s001.zip › Supplementary Table 1.xlsx]

## Sheet: Hárok1
Chromosome	Start	End	Bases	Type	z-score	SID	Notation
1	2720000	3460000	760000	deletion	-21.8255	7610	chr1:2720000-3460000
1	55580000	57740000	2180000	duplication	41.3884	10508	chr1:55580000-57740000
1	146560000	147780000	900000	duplication	25.8521	12044	chr1:146560000-147780000
1	181860000	182440000	600000	deletion	-21.2607	10584	chr1:181860000-182440000
1	187240000	188280000	1060000	duplication	24.4619	10658	chr1:187240000-188280000
1	215620000	216820000	1220000	duplication	22.8327	2927	chr1:215620000-216820000
1	240860000	241440000	600000	duplication	14.9202	12127	chr1:240860000-241440000
1	247420000	248060000	660000	duplication	18.5334	6713	chr1:247420000-248060000
2	920000	1840000	940000	duplication	19.8205	2825	chr2:920000-1840000
2	32620000	33300000	660000	duplication	22.2820	8221	chr2:32620000-33300000
2	32620000	33300000	660000	duplication	19.3789	3032	chr2:32620000-33300000
2	32620000	33320000	680000	duplication	18.7949	3128	chr2:32620000-33320000
2	32620000	33300000	660000	duplication	20.2331	5196	chr2:32620000-33300000
2	32620000	33340000	700000	duplication	20.5398	7706	chr2:32620000-33340000
2	32620000	33300000	660000	duplication	40.2681	7859	chr2:32620000-33300000
2	32620000	33300000	660000	duplication	17.9027	8011	chr2:32620000-33300000
2	32640000	33320000	660000	duplication	20.1012	8873	chr2:32640000-33320000
2	32640000	33320000	660000	duplication	42.5231	10454	chr2:32640000-33320000
2	32640000	33320000	660000	duplication	21.1487	3535	chr2:32640000-33320000
2	32640000	33320000	660000	duplication	21.1460	3558	chr2:32640000-33320000
2	34000000	35020000	1000000	duplication	45.0491	5732	chr2:34000000-35020000
2	48600000	49320000	740000	duplication	25.8797	7810	chr2:48600000-49320000
2	48680000	50260000	1600000	duplication	35.7426	10780	chr2:48680000-50260000
2	50940000	53860000	2900000	duplication	33.7129	2942	chr2:50940000-53860000
2	61160000	61920000	780000	duplication	29.0442	5144	chr2:61160000-61920000
2	80800000	82540000	1760000	duplication	32.2818	3019	chr2:80800000-82540000
2	80800000	82540000	1760000	duplication	33.6812	12855	chr2:80800000-82540000
2	106440000	107540000	960000	duplication	26.8969	8533	chr2:106440000-107540000
2	107140000	113080000	4300000	duplication	58.2193	12964	chr2:107140000-113080000
2	111400000	113060000	1160000	deletion	-29.5734	7650	chr2:111400000-113060000
2	115760000	117680000	1940000	duplication	36.9156	2842	chr2:115760000-117680000
2	125020000	126000000	1000000	duplication	23.1150	1323	chr2:125020000-126000000
2	125020000	126080000	1080000	duplication	26.1825	2856	chr2:125020000-126080000
2	193140000	194060000	940000	deletion	-21.2051	13043	chr2:193140000-194060000
2	198320000	199260000	960000	duplication	28.1504	3393	chr2:198320000-199260000
2	222000000	222700000	720000	duplication	24.5411	10801	chr2:222000000-222700000
3	280000	940000	640000	duplication	18.5291	10690	chr3:280000-940000
3	280000	1120000	820000	duplication	24.7108	12876	chr3:280000-1120000
3	1080000	2340000	1280000	duplication	24.4401	6607	chr3:1080000-2340000
3	1240000	2740000	1520000	duplication	29.0455	10690	chr3:1240000-2740000
3	1280000	2060000	800000	duplication	23.6381	11236	chr3:1280000-2060000
3	1280000	2080000	820000	duplication	20.2088	12041	chr3:1280000-2080000
3	1300000	2080000	800000	duplication	25.7681	8938	chr3:1300000-2080000
3	5500000	6120000	640000	deletion	-15.3679	7805	chr3:5500000-6120000
3	22260000	23140000	900000	duplication	24.4732	11362	chr3:22260000-23140000
3	25920000	26840000	940000	duplication	25.1825	8351	chr3:25920000-26840000
3	109860000	110480000	640000	duplication	21.6662	4814	chr3:109860000-110480000
3	144300000	145140000	860000	duplication	24.8673	5226	chr3:144300000-145140000
3	148300000	149140000	860000	duplication	25.1865	6810	chr3:148300000-149140000
3	164920000	165720000	820000	deletion	-21.9043	11480	chr3:164920000-165720000
3	173860000	174460000	620000	duplication	19.6721	12305	chr3:173860000-174460000
3	175060000	175700000	660000	deletion	-21.8352	12715	chr3:175060000-175700000
3	175080000	175740000	680000	deletion	-21.5048	6398	chr3:175080000-175740000
3	175100000	175720000	640000	deletion	-19.3299	4496	chr3:175100000-175720000
3	192660000	193760000	1120000	duplication	30.4645	11406	chr3:192660000-193760000
3	192680000	193280000	620000	deletion	-20.4801	6672	chr3:192680000-193280000
4	42040000	42980000	960000	duplication	23.8468	11281	chr4:42040000-42980000
4	63340000	64300000	960000	deletion	-24.8446	4493	chr4:63340000-64300000
4	151100000	151840000	760000	deletion	-20.6789	11178	chr4:151100000-151840000
4	160680000	161660000	1000000	duplication	25.1170	2830	chr4:160680000-161660000
4	168800000	169460000	680000	duplication	19.1957	7804	chr4:168800000-169460000
4	168800000	169420000	640000	duplication	19.4948	8098	chr4:168800000-169420000
4	175340000	175980000	660000	duplication	15.4847	2860	chr4:175340000-175980000
4	179600000	181740000	2160000	deletion	-40.2310	4810	chr4:179600000-181740000
4	181880000	182740000	880000	duplication	21.6370	6928	chr4:181880000-182740000
4	182340000	182980000	660000	duplication	18.0868	2583	chr4:182340000-182980000
4	188020000	190780000	2560000	duplication	38.4722	12804	chr4:188020000-190780000
4	188520000	190080000	1580000	deletion	-30.5547	3611	chr4:188520000-190080000
4	188620000	189300000	700000	deletion	-16.9117	11059	chr4:188620000-189300000
4	188880000	189680000	820000	deletion	-22.1716	3079	chr4:188880000-189680000
4	188880000	189680000	820000	deletion	-20.5588	10911	chr4:188880000-189680000
4	189360000	190380000	1040000	duplication	24.2478	7811	chr4:189360000-190380000
4	189620000	190200000	600000	duplication	16.6399	3275	chr4:189620000-190200000
5	1720000	2320000	620000	duplication	21.4358	5526	chr5:1720000-2320000
5	3680000	5120000	1460000	duplication	29.0593	10627	chr5:3680000-5120000
5	6580000	10280000	3700000	duplication	46.3375	3066	chr5:6580000-10280000
5	8220000	9480000	1280000	duplication	31.7230	4419	chr5:8220000-9480000
5	32620000	33420000	820000	duplication	21.6202	3419	chr5:32620000-33420000
5	45320000	46020000	720000	duplication	18.9126	11126	chr5:45320000-46020000
5	45660000	46300000	660000	duplication	19.1944	7919	chr5:45660000-46300000
5	65440000	66260000	840000	duplication	26.1719	8529	chr5:65440000-66260000
5	84300000	84980000	700000	deletion	-21.1043	5093	chr5:84300000-84980000
5	84320000	84960000	660000	deletion	-19.1234	6098	chr5:84320000-84960000
5	100360000	101140000	800000	duplication	20.7246	8011	chr5:100360000-101140000
5	100660000	101440000	800000	deletion	-23.6745	13090	chr5:100660000-101440000
5	103420000	104840000	1440000	duplication	31.0033	11246	chr5:103420000-104840000
5	105840000	106600000	780000	deletion	-23.1748	6756	chr5:105840000-106600000
5	119320000	120660000	1360000	deletion	-26.3159	10681	chr5:119320000-120660000
5	178640000	179340000	700000	duplication	14.2434	12328	chr5:178640000-179340000
6	2020000	2960000	940000	duplication	23.8341	1166	chr6:2020000-2960000
6	75280000	76000000	740000	duplication	21.2850	10690	chr6:75280000-76000000
6	80780000	81540000	780000	duplication	21.6517	5591	chr6:80780000-81540000
6	95220000	96380000	1020000	deletion	-22.3974	7171	chr6:95220000-96380000
6	140780000	142180000	1420000	duplication	30.7936	8374	chr6:140780000-142180000
6	141020000	141820000	820000	duplication	19.9082	11073	chr6:141020000-141820000
6	141040000	141860000	840000	duplication	24.4751	7295	chr6:141040000-141860000
6	141140000	142320000	1200000	duplication	30.3955	7518	chr6:141140000-142320000
7	1180000	1800000	640000	duplication	19.3183	4810	chr7:1180000-1800000
7	2640000	3480000	860000	duplication	21.5030	12989	chr7:2640000-3480000
7	3040000	4000000	980000	deletion	-27.0625	7332	chr7:3040000-4000000
7	3820000	4640000	820000	duplication	25.3917	13082	chr7:3820000-4640000
7	7040000	7860000	840000	duplication	22.9212	10548	chr7:7040000-7860000
7	7060000	8300000	1260000	duplication	30.3658	5103	chr7:7060000-8300000
7	22420000	23400000	960000	duplication	25.5807	8979	chr7:22420000-23400000
7	28340000	29220000	900000	duplication	31.2616	11027	chr7:28340000-29220000
7	51700000	52780000	1080000	duplication	25.6673	5188	chr7:51700000-52780000
7	62040000	63360000	680000	duplication	15.8828	11284	chr7:62040000-63360000
7	84040000	85880000	1860000	deletion	-28.8584	7811	chr7:84040000-85880000
7	84900000	85520000	640000	duplication	21.4211	6881	chr7:84900000-85520000
7	88360000	89880000	1500000	duplication	28.0074	4364	chr7:88360000-89880000
7	115640000	116240000	620000	duplication	15.8171	5638	chr7:115640000-116240000
7	124960000	125800000	860000	deletion	-24.0316	10547	chr7:124960000-125800000
7	124960000	125800000	860000	deletion	-22.4541	5526	chr7:124960000-125800000
7	124960000	125780000	840000	deletion	-23.9816	7909	chr7:124960000-125780000
7	152540000	153380000	860000	duplication	23.2023	4213	chr7:152540000-153380000
7	152560000	153180000	640000	deletion	-23.2809	12444	chr7:152560000-153180000
8	1500000	2400000	820000	duplication	25.6361	12866	chr8:1500000-2400000
8	2780000	4100000	1340000	duplication	31.0872	8875	chr8:2780000-4100000
8	6120000	6900000	760000	deletion	-20.9537	10643	chr8:6120000-6900000
8	13620000	14240000	640000	duplication	20.7875	4733	chr8:13620000-14240000
8	14000000	15020000	1040000	deletion	-22.1767	4240	chr8:14000000-15020000
8	42960000	43740000	760000	duplication	18.4519	3544	chr8:42960000-43740000
8	42980000	43720000	720000	duplication	22.4494	12102	chr8:42980000-43720000
8	42980000	46920000	780000	duplication	21.3605	12451	chr8:42980000-46920000
8	43000000	43700000	680000	duplication	20.8785	2731	chr8:43000000-43700000
8	46900000	47580000	700000	duplication	42.8387	8971	chr8:46900000-47580000
8	78440000	79040000	620000	deletion	-17.9888	5823	chr8:78440000-79040000
8	85800000	86520000	740000	duplication	24.0731	11457	chr8:85800000-86520000
8	85800000	86540000	760000	duplication	24.6612	12007	chr8:85800000-86540000
8	99720000	100320000	620000	duplication	19.0834	11062	chr8:99720000-100320000
8	99720000	100320000	620000	duplication	18.1309	10941	chr8:99720000-100320000
8	111380000	112320000	960000	duplication	26.2110	8775	chr8:111380000-112320000
8	119560000	121140000	1600000	duplication	31.8937	5392	chr8:119560000-121140000
8	138460000	139460000	1020000	duplication	15.5030	5426	chr8:138460000-139460000
9	12340000	13020000	700000	duplication	18.7800	7216	chr9:12340000-13020000
9	22380000	23200000	840000	duplication	21.2134	7581	chr9:22380000-23200000
9	30080000	31240000	1180000	deletion	-29.1447	10969	chr9:30080000-31240000
9	71920000	72800000	900000	duplication	26.0461	5887	chr9:71920000-72800000
9	104700000	106500000	1820000	duplication	31.2997	7756	chr9:104700000-106500000
9	104820000	106400000	1600000	duplication	34.6650	3265	chr9:104820000-106400000
10	2220000	2800000	600000	duplication	18.1458	11479	chr10:2220000-2800000
10	15840000	16500000	680000	duplication	19.4121	4357	chr10:15840000-16500000
10	44280000	45160000	900000	duplication	26.6622	10774	chr10:44280000-45160000
10	52760000	60680000	7820000	duplication	67.6084	12800	chr10:52760000-60680000
10	54000000	55500000	1500000	duplication	32.7177	6192	chr10:54000000-55500000
10	68840000	69620000	800000	duplication	21.8069	5862	chr10:68840000-69620000
10	108480000	109820000	1360000	deletion	-27.6467	5165	chr10:108480000-109820000
10	132260000	133000000	760000	duplication	21.6521	3191	chr10:132260000-133000000
11	32940000	33600000	680000	duplication	46.3824	4459	chr11:32940000-33600000
11	80440000	81660000	1220000	duplication	30.4903	11181	chr11:80440000-81660000
11	104040000	105260000	1240000	duplication	24.9148	8780	chr11:104040000-105260000
12	780000	1540000	780000	duplication	25.7375	7460	chr12:780000-1540000
12	25400000	26360000	980000	duplication	25.6475	10857	chr12:25400000-26360000
12	33520000	34800000	1060000	duplication	24.3293	5076	chr12:33520000-34800000
12	33520000	34740000	1020000	duplication	48.4616	7818	chr12:33520000-34740000
12	33520000	34800000	1060000	duplication	46.9432	8001	chr12:33520000-34800000
12	33540000	34780000	1020000	duplication	24.3998	12220	chr12:33540000-34780000
12	33540000	34660000	920000	duplication	17.5609	4587	chr12:33540000-34660000
12	82100000	82860000	780000	duplication	40.2523	10575	chr12:82100000-82860000
12	129580000	130280000	720000	deletion	-20.5923	10957	chr12:129580000-130280000
12	129780000	130480000	720000	duplication	20.3424	4886	chr12:129780000-130480000
12	129800000	130460000	680000	duplication	24.4257	11997	chr12:129800000-130460000
12	129800000	130460000	680000	duplication	20.1551	5226	chr12:129800000-130460000
12	129800000	130460000	680000	duplication	19.0210	12737	chr12:129800000-130460000
12	129820000	130460000	660000	duplication	22.9573	5078	chr12:129820000-130460000
13	23480000	24840000	1340000	duplication	27.6741	3700	chr13:23480000-24840000
13	23540000	24860000	1340000	duplication	29.8623	10568	chr13:23540000-24860000
13	23540000	24840000	1320000	deletion	-24.2647	3294	chr13:23540000-24840000
13	23540000	24880000	1360000	deletion	-23.8389	3489	chr13:23540000-24880000
13	57120000	58880000	1740000	deletion	-35.4016	2059	chr13:57120000-58880000
14	43700000	44280000	600000	duplication	3481-12-01	7885	chr14:43700000-44280000
14	82120000	84460000	2360000	deletion	-34.9797	5079	chr14:82120000-84460000
14	83400000	84000000	620000	duplication	42.5245	12435	chr14:83400000-84000000
14	96820000	98720000	1920000	duplication	66.9029	11195	chr14:96820000-98720000
14	96820000	98720000	1920000	duplication	67.4698	11289	chr14:96820000-98720000
15	101660000	102380000	680000	duplication	22.6453	5645	chr15:101660000-102380000
16	5840000	6540000	720000	duplication	20.6816	2510	chr16:5840000-6540000
16	15500000	16260000	780000	duplication	20.8221	7393	chr16:15500000-16260000
16	73140000	73760000	640000	duplication	23.6148	11097	chr16:73140000-73760000
16	77120000	77800000	700000	deletion	-22.8339	12440	chr16:77120000-77800000
16	82180000	83660000	1500000	duplication	30.8714	10576	chr16:82180000-83660000
16	82180000	83660000	1500000	duplication	35.8934	11211	chr16:82180000-83660000
16	83200000	83920000	740000	deletion	-22.7213	4920	chr16:83200000-83920000
17	14100000	15400000	1320000	deletion	-29.2890	12742	chr17:14100000-15400000
17	14100000	15400000	1320000	deletion	-32.7812	6541	chr17:14100000-15400000
17	14100000	15400000	1320000	deletion	-28.3496	12903	chr17:14100000-15400000
17	31960000	32920000	980000	duplication	31.4467	6990	chr17:31960000-32920000
17	31960000	32920000	980000	duplication	28.3162	7140	chr17:31960000-32920000
17	34820000	36200000	1400000	duplication	27.8720	11472	chr17:34820000-36200000
17	71820000	72680000	880000	duplication	27.2718	8665	chr17:71820000-72680000
17	71820000	72660000	860000	duplication	26.0292	5533	chr17:71820000-72660000
17	71820000	72700000	900000	duplication	20.8010	7189	chr17:71820000-72700000
17	71840000	72660000	840000	duplication	19.8539	10621	chr17:71840000-72660000
17	71840000	72660000	840000	duplication	26.2041	4525	chr17:71840000-72660000
18	780000	1720000	960000	duplication	22.9951	7479	chr18:780000-1720000
18	3160000	3780000	640000	duplication	22.1329	11000	chr18:3160000-3780000
18	27240000	28100000	880000	duplication	20.4110	11300	chr18:27240000-28100000
18	65200000	65920000	740000	deletion	-24.0762	8648	chr18:65200000-65920000
18	65680000	66500000	840000	duplication	23.2801	10978	chr18:65680000-66500000
18	74700000	75520000	840000	duplication	24.3517	12801	chr18:74700000-75520000
19	22500000	23660000	1060000	duplication	48.7495	11218	chr19:22500000-23660000
19	22500000	23720000	1120000	duplication	48.2556	11288	chr19:22500000-23720000
19	23680000	24500000	840000	duplication	22.2607	11218	chr19:23680000-24500000
19	23740000	24500000	780000	duplication	18.9575	11288	chr19:23740000-24500000
19	29880000	30700000	840000	duplication	23.8763	11218	chr19:29880000-30700000
19	29900000	30680000	800000	duplication	24.3799	11288	chr19:29900000-30680000
19	52800000	54040000	1120000	deletion	-24.0984	12285	chr19:52800000-54040000
20	13520000	14200000	700000	duplication	21.1106	3646	chr20:13520000-14200000
20	18520000	19460000	940000	duplication	25.6816	5824	chr20:18520000-19460000
20	29820000	30800000	1000000	duplication	17.3406	10582	chr20:29820000-30800000
21	23560000	24140000	600000	deletion	-18.4250	4811	chr21:23560000-24140000
21	41040000	41680000	660000	duplication	21.8833	8148	chr21:41040000-41680000
21	41060000	41660000	620000	duplication	22.7517	8329	chr21:41060000-41660000
21	45560000	46520000	980000	duplication	19.7984	3694	chr21:45560000-46520000
22	18900000	21420000	1980000	duplication	39.2460	8737	chr22:18900000-21420000
22	18900000	21440000	2000000	duplication	36.1120	6541	chr22:18900000-21440000
22	18980000	21400000	1920000	duplication	33.1022	3566	chr22:18980000-21400000
22	20740000	21440000	680000	duplication	21.4839	12604	chr22:20740000-21440000
22	23700000	24980000	1100000	duplication	25.6063	11423	chr22:23700000-24980000
22	23740000	24980000	1060000	duplication	29.1204	6713	chr22:23740000-24980000
22	23800000	24980000	1020000	duplication	22.5327	7173	chr22:23800000-24980000
22	49380000	50000000	640000	duplication	21.3309	11327	chr22:49380000-50000000
22	49400000	49980000	600000	duplication	20.0540	8851	chr22:49400000-49980000
22	49400000	49980000	600000	duplication	19.3111	7196	chr22:49400000-49980000
22	49580000	50180000	620000	duplication	22.3146	11310	chr22:49580000-50180000
